# Supplementary material for: Influence of systemic inflammatory indices on hospital stay and dialysis post-earthquake: A clinical study
Source: PLoS One. 2024 Feb 28;19(2):e0299737. doi: 10.1371/journal.pone.0299737 (PMC10901347; doi:10.1371/journal.pone.0299737)
Supplement: S1 Data — (XLSX) [file pone.0299737.s001.xlsx]

## Sheet: DATA of the Study
Grup	Yas	Cinsiyet	Gelis_N	Gelis_L	Gelis_P	Gelis_M	Gelis_NLR	Gelis_PLR	Gelis_MLR	Gelis_SI	Gelis_SIRI	Gelis_PIV	enkaz	ulasim	yaralanan_bolge_s	amputasyon_sayısı	diyaliz_sayisi	ES_replasmani	PLT_replasmani	TDP_replasmani	yatis_suresi	exitus	gunluk_hayat	amp_v	diy_v
0	21	1	3.12	2.29	164	0.29	1.36245	71.6157	0.126638	223.441	0.395109	64.7979	#NULL!	#NULL!	#NULL!	#NULL!	#NULL!	#NULL!	#NULL!	#NULL!	#NULL!	#NULL!	#NULL!	0	0
0	34	1	4.23	1.37	203	0.29	3.08759	148.175	0.211679	626.781	0.895401	181.766	#NULL!	#NULL!	#NULL!	#NULL!	#NULL!	#NULL!	#NULL!	#NULL!	#NULL!	#NULL!	#NULL!	0	0
0	48	1	2.42	2.64	184	0.42	0.916667	69.697	0.159091	168.667	0.385	70.84	#NULL!	#NULL!	#NULL!	#NULL!	#NULL!	#NULL!	#NULL!	#NULL!	#NULL!	#NULL!	#NULL!	0	0
0	24	1	4.62	1.61	276	0.46	2.86957	171.429	0.285714	792	1.32	364.32	#NULL!	#NULL!	#NULL!	#NULL!	#NULL!	#NULL!	#NULL!	#NULL!	#NULL!	#NULL!	#NULL!	0	0
0	32	1	4.68	4.02	246	0.57	1.16418	61.194	0.141791	286.388	0.663582	163.241	#NULL!	#NULL!	#NULL!	#NULL!	#NULL!	#NULL!	#NULL!	#NULL!	#NULL!	#NULL!	#NULL!	0	0
0	39	1	2.78	1.51	223	0.33	1.84106	147.682	0.218543	410.556	0.60755	135.484	#NULL!	#NULL!	#NULL!	#NULL!	#NULL!	#NULL!	#NULL!	#NULL!	#NULL!	#NULL!	#NULL!	0	0
0	46	1	3.59	1.81	191	0.29	1.98343	105.525	0.160221	378.834	0.575193	109.862	#NULL!	#NULL!	#NULL!	#NULL!	#NULL!	#NULL!	#NULL!	#NULL!	#NULL!	#NULL!	#NULL!	0	0
0	29	1	2.74	2.49	194	0.37	1.1004	77.9116	0.148594	213.478	0.407149	78.9868	#NULL!	#NULL!	#NULL!	#NULL!	#NULL!	#NULL!	#NULL!	#NULL!	#NULL!	#NULL!	#NULL!	0	0
0	22	1	3.61	1.98	294	0.35	1.82323	148.485	0.176768	536.03	0.638131	187.611	#NULL!	#NULL!	#NULL!	#NULL!	#NULL!	#NULL!	#NULL!	#NULL!	#NULL!	#NULL!	#NULL!	0	0
0	50	1	4.15	2.35	220	0.5	1.76596	93.617	0.212766	388.511	0.882979	194.255	#NULL!	#NULL!	#NULL!	#NULL!	#NULL!	#NULL!	#NULL!	#NULL!	#NULL!	#NULL!	#NULL!	0	0
0	30	1	3.56	2.37	275	0.38	1.50211	116.034	0.160338	413.08	0.570802	156.97	#NULL!	#NULL!	#NULL!	#NULL!	#NULL!	#NULL!	#NULL!	#NULL!	#NULL!	#NULL!	#NULL!	0	0
0	38	1	3.31	1.8	216	0.39	1.83889	120	0.216667	397.2	0.717167	154.908	#NULL!	#NULL!	#NULL!	#NULL!	#NULL!	#NULL!	#NULL!	#NULL!	#NULL!	#NULL!	#NULL!	0	0
0	40	1	5.2	2.27	214	0.61	2.29075	94.2731	0.268722	490.22	1.39736	299.034	#NULL!	#NULL!	#NULL!	#NULL!	#NULL!	#NULL!	#NULL!	#NULL!	#NULL!	#NULL!	#NULL!	0	0
0	41	1	6.46	1.88	209	0.53	3.43617	111.17	0.281915	718.16	1.82117	380.625	#NULL!	#NULL!	#NULL!	#NULL!	#NULL!	#NULL!	#NULL!	#NULL!	#NULL!	#NULL!	#NULL!	0	0
0	20	1	4.76	2.43	217	0.35	1.95885	89.3004	0.144033	425.07	0.685597	148.774	#NULL!	#NULL!	#NULL!	#NULL!	#NULL!	#NULL!	#NULL!	#NULL!	#NULL!	#NULL!	#NULL!	0	0
0	35	1	2.09	2.59	189	0.43	0.80695	72.973	0.166023	152.514	0.346988	65.5808	#NULL!	#NULL!	#NULL!	#NULL!	#NULL!	#NULL!	#NULL!	#NULL!	#NULL!	#NULL!	#NULL!	0	0
0	43	1	3.9	1.49	311	0.35	2.61745	208.725	0.234899	814.027	0.916107	284.909	#NULL!	#NULL!	#NULL!	#NULL!	#NULL!	#NULL!	#NULL!	#NULL!	#NULL!	#NULL!	#NULL!	0	0
0	25	1	2.74	2.49	194	0.37	1.1004	77.9116	0.148594	213.478	0.407149	78.9868	#NULL!	#NULL!	#NULL!	#NULL!	#NULL!	#NULL!	#NULL!	#NULL!	#NULL!	#NULL!	#NULL!	0	0
0	19	1	3.73	2.41	209	0.57	1.54772	86.722	0.236515	323.473	0.882199	184.38	#NULL!	#NULL!	#NULL!	#NULL!	#NULL!	#NULL!	#NULL!	#NULL!	#NULL!	#NULL!	#NULL!	0	0
0	26	1	2.44	1.83	232	0.43	1.33333	126.776	0.234973	309.333	0.573333	133.013	#NULL!	#NULL!	#NULL!	#NULL!	#NULL!	#NULL!	#NULL!	#NULL!	#NULL!	#NULL!	#NULL!	0	0
0	44	1	2.86	2.45	220	0.42	1.16735	89.7959	0.171429	256.816	0.490286	107.863	#NULL!	#NULL!	#NULL!	#NULL!	#NULL!	#NULL!	#NULL!	#NULL!	#NULL!	#NULL!	#NULL!	0	0
0	23	1	4.14	2.05	195	0.48	2.01951	95.122	0.234146	393.805	0.969366	189.026	#NULL!	#NULL!	#NULL!	#NULL!	#NULL!	#NULL!	#NULL!	#NULL!	#NULL!	#NULL!	#NULL!	0	0
0	51	1	4.55	3.08	248	0.62	1.47727	80.5195	0.201299	366.364	0.915909	227.145	#NULL!	#NULL!	#NULL!	#NULL!	#NULL!	#NULL!	#NULL!	#NULL!	#NULL!	#NULL!	#NULL!	0	0
0	42	1	1.98	0.99	211	0.35	2	213.131	0.353535	422	0.7	147.7	#NULL!	#NULL!	#NULL!	#NULL!	#NULL!	#NULL!	#NULL!	#NULL!	#NULL!	#NULL!	#NULL!	0	0
0	28	1	3.63	1.16	149	0.4	3.12931	128.448	0.344828	466.267	1.25172	186.507	#NULL!	#NULL!	#NULL!	#NULL!	#NULL!	#NULL!	#NULL!	#NULL!	#NULL!	#NULL!	#NULL!	0	0
0	37	1	3.19	1.75	168	0.28	1.82286	96	0.16	306.24	0.5104	85.7472	#NULL!	#NULL!	#NULL!	#NULL!	#NULL!	#NULL!	#NULL!	#NULL!	#NULL!	#NULL!	#NULL!	0	0
0	45	1	5.31	2.5	207	0.36	2.124	82.8	0.144	439.668	0.76464	158.28	#NULL!	#NULL!	#NULL!	#NULL!	#NULL!	#NULL!	#NULL!	#NULL!	#NULL!	#NULL!	#NULL!	0	0
0	33	1	3.24	1.95	136	0.27	1.66154	69.7436	0.138462	225.969	0.448615	61.0117	#NULL!	#NULL!	#NULL!	#NULL!	#NULL!	#NULL!	#NULL!	#NULL!	#NULL!	#NULL!	#NULL!	0	0
0	27	1	5.9	3.3	244	0.46	1.78788	73.9394	0.139394	436.242	0.822424	200.672	#NULL!	#NULL!	#NULL!	#NULL!	#NULL!	#NULL!	#NULL!	#NULL!	#NULL!	#NULL!	#NULL!	0	0
0	49	1	5.04	2.41	304	0.43	2.09129	126.141	0.178423	635.751	0.899253	273.373	#NULL!	#NULL!	#NULL!	#NULL!	#NULL!	#NULL!	#NULL!	#NULL!	#NULL!	#NULL!	#NULL!	0	0
0	31	1	4.02	1.85	221	0.45	2.17297	119.459	0.243243	480.227	0.977838	216.102	#NULL!	#NULL!	#NULL!	#NULL!	#NULL!	#NULL!	#NULL!	#NULL!	#NULL!	#NULL!	#NULL!	0	0
0	36	1	4.49	1.92	320	0.44	2.33854	166.667	0.229167	748.333	1.02896	329.267	#NULL!	#NULL!	#NULL!	#NULL!	#NULL!	#NULL!	#NULL!	#NULL!	#NULL!	#NULL!	#NULL!	0	0
0	47	1	4.54	3.46	309	0.3	1.31214	89.3064	0.0867052	405.451	0.393642	121.635	#NULL!	#NULL!	#NULL!	#NULL!	#NULL!	#NULL!	#NULL!	#NULL!	#NULL!	#NULL!	#NULL!	0	0
0	18	1	3.08	2.06	389	0.28	1.49515	188.835	0.135922	581.612	0.418641	162.851	#NULL!	#NULL!	#NULL!	#NULL!	#NULL!	#NULL!	#NULL!	#NULL!	#NULL!	#NULL!	#NULL!	0	0
0	52	1	2.93	2.99	326	0.5	0.979933	109.03	0.167224	319.458	0.489967	159.729	#NULL!	#NULL!	#NULL!	#NULL!	#NULL!	#NULL!	#NULL!	#NULL!	#NULL!	#NULL!	#NULL!	0	0
0	24	1	3.98	0.72	184	0.3	5.52778	255.556	0.416667	1017.11	1.65833	305.133	#NULL!	#NULL!	#NULL!	#NULL!	#NULL!	#NULL!	#NULL!	#NULL!	#NULL!	#NULL!	#NULL!	0	0
0	34	1	5.38	3.39	206	0.71	1.58702	60.767	0.20944	326.926	1.12678	232.118	#NULL!	#NULL!	#NULL!	#NULL!	#NULL!	#NULL!	#NULL!	#NULL!	#NULL!	#NULL!	#NULL!	0	0
0	40	1	4.4	1.27	254	0.37	3.46457	200	0.291339	880	1.28189	325.6	#NULL!	#NULL!	#NULL!	#NULL!	#NULL!	#NULL!	#NULL!	#NULL!	#NULL!	#NULL!	#NULL!	0	0
0	47	1	6.03	2.9	268	0.51	2.07931	92.4138	0.175862	557.255	1.06045	284.2	#NULL!	#NULL!	#NULL!	#NULL!	#NULL!	#NULL!	#NULL!	#NULL!	#NULL!	#NULL!	#NULL!	0	0
0	21	1	4.53	1.8	262	0.74	2.51667	145.556	0.411111	659.367	1.86233	487.931	#NULL!	#NULL!	#NULL!	#NULL!	#NULL!	#NULL!	#NULL!	#NULL!	#NULL!	#NULL!	#NULL!	0	0
0	22	1	3.89	2.73	349	0.32	1.42491	127.839	0.117216	497.293	0.455971	159.134	#NULL!	#NULL!	#NULL!	#NULL!	#NULL!	#NULL!	#NULL!	#NULL!	#NULL!	#NULL!	#NULL!	0	0
0	45	1	10.42	2.09	210	0.59	4.98565	100.478	0.282297	1046.99	2.94153	617.722	#NULL!	#NULL!	#NULL!	#NULL!	#NULL!	#NULL!	#NULL!	#NULL!	#NULL!	#NULL!	#NULL!	0	0
0	31	1	6.53	1.82	358	0.57	3.58791	196.703	0.313187	1284.47	2.04511	732.149	#NULL!	#NULL!	#NULL!	#NULL!	#NULL!	#NULL!	#NULL!	#NULL!	#NULL!	#NULL!	#NULL!	0	0
0	46	1	3.24	2.11	223	0.23	1.53555	105.687	0.109005	342.427	0.353175	78.7581	#NULL!	#NULL!	#NULL!	#NULL!	#NULL!	#NULL!	#NULL!	#NULL!	#NULL!	#NULL!	#NULL!	0	0
0	25	1	4.06	2.26	242	0.41	1.79646	107.08	0.181416	434.743	0.736549	178.245	#NULL!	#NULL!	#NULL!	#NULL!	#NULL!	#NULL!	#NULL!	#NULL!	#NULL!	#NULL!	#NULL!	0	0
0	32	1	2.9	1.69	256	0.32	1.71598	151.479	0.189349	439.29	0.549112	140.573	#NULL!	#NULL!	#NULL!	#NULL!	#NULL!	#NULL!	#NULL!	#NULL!	#NULL!	#NULL!	#NULL!	0	0
0	48	1	3.46	3.98	249	0.91	0.869347	62.5628	0.228643	216.467	0.791106	196.985	#NULL!	#NULL!	#NULL!	#NULL!	#NULL!	#NULL!	#NULL!	#NULL!	#NULL!	#NULL!	#NULL!	0	0
0	39	1	4.38	2.18	252	0.43	2.00917	115.596	0.197248	506.312	0.863945	217.714	#NULL!	#NULL!	#NULL!	#NULL!	#NULL!	#NULL!	#NULL!	#NULL!	#NULL!	#NULL!	#NULL!	0	0
0	23	1	3.5	2.22	225	0.4	1.57658	101.351	0.18018	354.73	0.630631	141.892	#NULL!	#NULL!	#NULL!	#NULL!	#NULL!	#NULL!	#NULL!	#NULL!	#NULL!	#NULL!	#NULL!	0	0
0	30	1	2.17	1.79	322	0.27	1.21229	179.888	0.150838	390.358	0.327318	105.397	#NULL!	#NULL!	#NULL!	#NULL!	#NULL!	#NULL!	#NULL!	#NULL!	#NULL!	#NULL!	#NULL!	0	0
0	49	1	3.23	1.91	286	0.34	1.6911	149.738	0.17801	483.654	0.574974	164.443	#NULL!	#NULL!	#NULL!	#NULL!	#NULL!	#NULL!	#NULL!	#NULL!	#NULL!	#NULL!	#NULL!	0	0
0	38	1	2.74	2.49	194	0.37	1.1004	77.9116	0.148594	213.478	0.407149	78.9868	#NULL!	#NULL!	#NULL!	#NULL!	#NULL!	#NULL!	#NULL!	#NULL!	#NULL!	#NULL!	#NULL!	0	0
0	35	1	5.38	1.46	239	0.37	3.68493	163.699	0.253425	880.699	1.36342	325.858	#NULL!	#NULL!	#NULL!	#NULL!	#NULL!	#NULL!	#NULL!	#NULL!	#NULL!	#NULL!	#NULL!	0	0
0	37	1	3.59	1.63	298	0.4	2.20245	182.822	0.245399	656.331	0.880982	262.533	#NULL!	#NULL!	#NULL!	#NULL!	#NULL!	#NULL!	#NULL!	#NULL!	#NULL!	#NULL!	#NULL!	0	0
0	19	1	4	1.69	204	0.43	2.36686	120.71	0.254438	482.84	1.01775	207.621	#NULL!	#NULL!	#NULL!	#NULL!	#NULL!	#NULL!	#NULL!	#NULL!	#NULL!	#NULL!	#NULL!	0	0
0	33	1	4.47	1.9	236	0.32	2.35263	124.211	0.168421	555.221	0.752842	177.671	#NULL!	#NULL!	#NULL!	#NULL!	#NULL!	#NULL!	#NULL!	#NULL!	#NULL!	#NULL!	#NULL!	0	0
0	41	1	5.02	1.52	296	0.46	3.30263	194.737	0.302632	977.579	1.51921	449.686	#NULL!	#NULL!	#NULL!	#NULL!	#NULL!	#NULL!	#NULL!	#NULL!	#NULL!	#NULL!	#NULL!	0	0
0	36	1	2.92	1.46	290	0.29	2	198.63	0.19863	580	0.58	168.2	#NULL!	#NULL!	#NULL!	#NULL!	#NULL!	#NULL!	#NULL!	#NULL!	#NULL!	#NULL!	#NULL!	0	0
0	42	1	3.51	2.27	261	0.39	1.54626	114.978	0.171806	403.573	0.60304	157.393	#NULL!	#NULL!	#NULL!	#NULL!	#NULL!	#NULL!	#NULL!	#NULL!	#NULL!	#NULL!	#NULL!	0	0
0	29	1	4.19	2.3	301	0.38	1.82174	130.87	0.165217	548.343	0.692261	208.371	#NULL!	#NULL!	#NULL!	#NULL!	#NULL!	#NULL!	#NULL!	#NULL!	#NULL!	#NULL!	#NULL!	0	0
0	26	1	3.12	2.29	164	0.29	1.36245	71.6157	0.126638	223.441	0.395109	64.7979	#NULL!	#NULL!	#NULL!	#NULL!	#NULL!	#NULL!	#NULL!	#NULL!	#NULL!	#NULL!	#NULL!	0	0
0	50	1	2.2	0.82	108	0.28	2.68293	131.707	0.341463	289.756	0.75122	81.1317	#NULL!	#NULL!	#NULL!	#NULL!	#NULL!	#NULL!	#NULL!	#NULL!	#NULL!	#NULL!	#NULL!	0	0
0	27	1	2.66	1.78	172	0.3	1.49438	96.6292	0.168539	257.034	0.448315	77.1101	#NULL!	#NULL!	#NULL!	#NULL!	#NULL!	#NULL!	#NULL!	#NULL!	#NULL!	#NULL!	#NULL!	0	0
0	43	1	5.61	1.92	232	0.66	2.92188	120.833	0.34375	677.875	1.92844	447.397	#NULL!	#NULL!	#NULL!	#NULL!	#NULL!	#NULL!	#NULL!	#NULL!	#NULL!	#NULL!	#NULL!	0	0
0	28	1	5.8	0.95	178	0.7	6.10526	187.368	0.736842	1086.74	4.27368	760.716	#NULL!	#NULL!	#NULL!	#NULL!	#NULL!	#NULL!	#NULL!	#NULL!	#NULL!	#NULL!	#NULL!	0	0
0	51	1	5.77	3.5	265	0.57	1.64857	75.7143	0.162857	436.871	0.939686	249.017	#NULL!	#NULL!	#NULL!	#NULL!	#NULL!	#NULL!	#NULL!	#NULL!	#NULL!	#NULL!	#NULL!	0	0
0	44	1	4.57	3.21	310	0.54	1.42368	96.5732	0.168224	441.34	0.768785	238.323	#NULL!	#NULL!	#NULL!	#NULL!	#NULL!	#NULL!	#NULL!	#NULL!	#NULL!	#NULL!	#NULL!	0	0
0	20	1	4.9	1.91	227	64	2.56545	118.848	33.5079	582.356	164.188	37270.8	#NULL!	#NULL!	#NULL!	#NULL!	#NULL!	#NULL!	#NULL!	#NULL!	#NULL!	#NULL!	#NULL!	0	0
0	43	1	4.5	2.03	287	0.77	2.21675	141.379	0.37931	636.207	1.7069	489.879	#NULL!	#NULL!	#NULL!	#NULL!	#NULL!	#NULL!	#NULL!	#NULL!	#NULL!	#NULL!	#NULL!	0	0
0	22	1	19.72	0.54	278	0.66	36.5185	514.815	1.22222	10152.1	24.1022	6700.42	#NULL!	#NULL!	#NULL!	#NULL!	#NULL!	#NULL!	#NULL!	#NULL!	#NULL!	#NULL!	#NULL!	0	0
0	30	1	5.62	1.93	222	0.58	2.91192	115.026	0.300518	646.446	1.68891	374.938	#NULL!	#NULL!	#NULL!	#NULL!	#NULL!	#NULL!	#NULL!	#NULL!	#NULL!	#NULL!	#NULL!	0	0
0	45	1	4.03	1.7	261	0.38	2.37059	153.529	0.223529	618.724	0.900824	235.115	#NULL!	#NULL!	#NULL!	#NULL!	#NULL!	#NULL!	#NULL!	#NULL!	#NULL!	#NULL!	#NULL!	0	0
0	20	1	4.45	1.49	201	0.43	2.98658	134.899	0.288591	600.302	1.28423	258.13	#NULL!	#NULL!	#NULL!	#NULL!	#NULL!	#NULL!	#NULL!	#NULL!	#NULL!	#NULL!	#NULL!	0	0
0	52	1	3.49	1.75	223	0.39	1.99429	127.429	0.222857	444.726	0.777771	173.443	#NULL!	#NULL!	#NULL!	#NULL!	#NULL!	#NULL!	#NULL!	#NULL!	#NULL!	#NULL!	#NULL!	0	0
0	35	1	4.35	3.09	172	0.44	1.40777	55.6634	0.142395	242.136	0.619417	106.54	#NULL!	#NULL!	#NULL!	#NULL!	#NULL!	#NULL!	#NULL!	#NULL!	#NULL!	#NULL!	#NULL!	0	0
0	39	1	4.19	2.3	301	0.4	1.82174	130.87	0.173913	548.343	0.728696	219.337	#NULL!	#NULL!	#NULL!	#NULL!	#NULL!	#NULL!	#NULL!	#NULL!	#NULL!	#NULL!	#NULL!	0	0
0	46	1	4.19	2.75	278	0.35	1.52364	101.091	0.127273	423.571	0.533273	148.25	#NULL!	#NULL!	#NULL!	#NULL!	#NULL!	#NULL!	#NULL!	#NULL!	#NULL!	#NULL!	#NULL!	0	0
0	19	1	8.85	1.47	236	28	6.02041	160.544	0	1420.82	6.02041	1420.82	#NULL!	#NULL!	#NULL!	#NULL!	#NULL!	#NULL!	#NULL!	#NULL!	#NULL!	#NULL!	#NULL!	0	0
0	33	1	5.6	2.38	237	0.45	2.35294	99.5798	0.189076	557.647	1.05882	250.941	#NULL!	#NULL!	#NULL!	#NULL!	#NULL!	#NULL!	#NULL!	#NULL!	#NULL!	#NULL!	#NULL!	0	0
0	47	1	3.55	2.69	277	0.55	1.3197	102.974	0.204461	365.558	0.725836	201.057	#NULL!	#NULL!	#NULL!	#NULL!	#NULL!	#NULL!	#NULL!	#NULL!	#NULL!	#NULL!	#NULL!	0	0
0	25	1	5.96	1.15	292	0.48	5.18261	253.913	0.417391	1513.32	2.48765	726.394	#NULL!	#NULL!	#NULL!	#NULL!	#NULL!	#NULL!	#NULL!	#NULL!	#NULL!	#NULL!	#NULL!	0	0
0	38	1	3.7	1.49	200	0.32	2.48322	134.228	0.214765	496.644	0.794631	158.926	#NULL!	#NULL!	#NULL!	#NULL!	#NULL!	#NULL!	#NULL!	#NULL!	#NULL!	#NULL!	#NULL!	0	0
0	48	1	5.54	1.9	221	0.47	2.91579	116.316	0.247368	644.389	1.37042	302.863	#NULL!	#NULL!	#NULL!	#NULL!	#NULL!	#NULL!	#NULL!	#NULL!	#NULL!	#NULL!	#NULL!	0	0
0	23	1	5.2	2.07	322	0.44	2.51208	155.556	0.21256	808.889	1.10531	355.911	#NULL!	#NULL!	#NULL!	#NULL!	#NULL!	#NULL!	#NULL!	#NULL!	#NULL!	#NULL!	#NULL!	0	0
0	36	1	4.94	1.92	326	0.64	2.57292	169.792	0.333333	838.771	1.64667	536.813	#NULL!	#NULL!	#NULL!	#NULL!	#NULL!	#NULL!	#NULL!	#NULL!	#NULL!	#NULL!	#NULL!	0	0
0	31	1	3	2.12	182	0.4	1.41509	85.8491	0.188679	257.547	0.566038	103.019	#NULL!	#NULL!	#NULL!	#NULL!	#NULL!	#NULL!	#NULL!	#NULL!	#NULL!	#NULL!	#NULL!	0	0
0	44	1	5.11	3	220	0.4	1.70333	73.3333	0.133333	374.733	0.681333	149.893	#NULL!	#NULL!	#NULL!	#NULL!	#NULL!	#NULL!	#NULL!	#NULL!	#NULL!	#NULL!	#NULL!	0	0
0	21	1	4.68	2.09	224	0.53	2.23923	107.177	0.253589	501.589	1.18679	265.842	#NULL!	#NULL!	#NULL!	#NULL!	#NULL!	#NULL!	#NULL!	#NULL!	#NULL!	#NULL!	#NULL!	0	0
0	24	1	5.02	2.22	259	0.42	2.26126	116.667	0.189189	585.667	0.94973	245.98	#NULL!	#NULL!	#NULL!	#NULL!	#NULL!	#NULL!	#NULL!	#NULL!	#NULL!	#NULL!	#NULL!	0	0
0	29	1	3.83	3.43	162	0.56	1.11662	47.2303	0.163265	180.892	0.625306	101.3	#NULL!	#NULL!	#NULL!	#NULL!	#NULL!	#NULL!	#NULL!	#NULL!	#NULL!	#NULL!	#NULL!	0	0
0	37	1	2.57	2.64	228	0.55	0.973485	86.3636	0.208333	221.955	0.535417	122.075	#NULL!	#NULL!	#NULL!	#NULL!	#NULL!	#NULL!	#NULL!	#NULL!	#NULL!	#NULL!	#NULL!	0	0
0	40	1	4.03	1.7	261	0.38	2.37059	153.529	0.223529	618.724	0.900824	235.115	#NULL!	#NULL!	#NULL!	#NULL!	#NULL!	#NULL!	#NULL!	#NULL!	#NULL!	#NULL!	#NULL!	0	0
0	49	1	3.98	1.14	273	0.31	3.49123	239.474	0.27193	953.105	1.08228	295.463	#NULL!	#NULL!	#NULL!	#NULL!	#NULL!	#NULL!	#NULL!	#NULL!	#NULL!	#NULL!	#NULL!	0	0
0	26	1	4.72	2.87	440	0.59	1.6446	153.31	0.205575	723.624	0.970314	426.938	#NULL!	#NULL!	#NULL!	#NULL!	#NULL!	#NULL!	#NULL!	#NULL!	#NULL!	#NULL!	#NULL!	0	0
0	34	1	4.99	2.79	283	0.93	1.78853	101.434	0.333333	506.154	1.66333	470.723	#NULL!	#NULL!	#NULL!	#NULL!	#NULL!	#NULL!	#NULL!	#NULL!	#NULL!	#NULL!	#NULL!	0	0
0	51	1	4.5	2.03	287	0.77	2.21675	141.379	0.37931	636.207	1.7069	489.879	#NULL!	#NULL!	#NULL!	#NULL!	#NULL!	#NULL!	#NULL!	#NULL!	#NULL!	#NULL!	#NULL!	0	0
0	27	2	4.07	1.78	269	0.39	2.28652	151.124	0.219101	615.073	0.891742	239.878	#NULL!	#NULL!	#NULL!	#NULL!	#NULL!	#NULL!	#NULL!	#NULL!	#NULL!	#NULL!	#NULL!	0	0
0	41	2	12.21	0.72	218	0.23	16.9583	302.778	0.319444	3696.92	3.90042	850.291	#NULL!	#NULL!	#NULL!	#NULL!	#NULL!	#NULL!	#NULL!	#NULL!	#NULL!	#NULL!	#NULL!	0	0
0	28	2	6.92	3.88	448	0.54	1.78351	115.464	0.139175	799.01	0.963093	431.466	#NULL!	#NULL!	#NULL!	#NULL!	#NULL!	#NULL!	#NULL!	#NULL!	#NULL!	#NULL!	#NULL!	0	0
0	42	2	6.33	3.28	267	0.55	1.92988	81.4024	0.167683	515.277	1.06143	283.403	#NULL!	#NULL!	#NULL!	#NULL!	#NULL!	#NULL!	#NULL!	#NULL!	#NULL!	#NULL!	#NULL!	0	0
0	32	2	2.73	1.22	175	0.32	2.2377	143.443	0.262295	391.598	0.716066	125.311	#NULL!	#NULL!	#NULL!	#NULL!	#NULL!	#NULL!	#NULL!	#NULL!	#NULL!	#NULL!	#NULL!	0	0
0	50	2	3.73	1.98	268	0.31	1.88384	135.354	0.156566	504.869	0.58399	156.509	#NULL!	#NULL!	#NULL!	#NULL!	#NULL!	#NULL!	#NULL!	#NULL!	#NULL!	#NULL!	#NULL!	0	0
0	18	2	2.91	2.33	225	0.43	1.24893	96.5665	0.184549	281.009	0.537039	120.834	#NULL!	#NULL!	#NULL!	#NULL!	#NULL!	#NULL!	#NULL!	#NULL!	#NULL!	#NULL!	#NULL!	0	0
0	53	2	6.66	2.8	263	0.49	2.37857	93.9286	0.175	625.564	1.1655	306.526	#NULL!	#NULL!	#NULL!	#NULL!	#NULL!	#NULL!	#NULL!	#NULL!	#NULL!	#NULL!	#NULL!	0	0
0	52	2	6.12	2.25	252	0.4	2.72	112	0.177778	685.44	1.088	274.176	#NULL!	#NULL!	#NULL!	#NULL!	#NULL!	#NULL!	#NULL!	#NULL!	#NULL!	#NULL!	#NULL!	0	0
0	44	2	2.86	2.45	220	0.42	1.16735	89.7959	0.171429	256.816	0.490286	107.863	#NULL!	#NULL!	#NULL!	#NULL!	#NULL!	#NULL!	#NULL!	#NULL!	#NULL!	#NULL!	#NULL!	0	0
0	35	2	2.97	1.61	215	0.35	1.84472	133.54	0.217391	396.615	0.645652	138.815	#NULL!	#NULL!	#NULL!	#NULL!	#NULL!	#NULL!	#NULL!	#NULL!	#NULL!	#NULL!	#NULL!	0	0
0	46	2	4.61	1.61	340	0.3	2.86335	211.18	0.186335	973.54	0.859006	292.062	#NULL!	#NULL!	#NULL!	#NULL!	#NULL!	#NULL!	#NULL!	#NULL!	#NULL!	#NULL!	#NULL!	0	0
0	29	2	3	1.83	261	0.31	1.63934	142.623	0.169399	427.869	0.508197	132.639	#NULL!	#NULL!	#NULL!	#NULL!	#NULL!	#NULL!	#NULL!	#NULL!	#NULL!	#NULL!	#NULL!	0	0
0	38	2	3.48	1.35	288	0.27	2.57778	213.333	0.2	742.4	0.696	200.448	#NULL!	#NULL!	#NULL!	#NULL!	#NULL!	#NULL!	#NULL!	#NULL!	#NULL!	#NULL!	#NULL!	0	0
0	47	2	4.86	2.48	292	0.25	1.95968	117.742	0.100806	572.226	0.489919	143.056	#NULL!	#NULL!	#NULL!	#NULL!	#NULL!	#NULL!	#NULL!	#NULL!	#NULL!	#NULL!	#NULL!	0	0
0	23	2	5.93	2.35	298	0.48	2.5234	126.809	0.204255	751.974	1.21123	360.948	#NULL!	#NULL!	#NULL!	#NULL!	#NULL!	#NULL!	#NULL!	#NULL!	#NULL!	#NULL!	#NULL!	0	0
0	27	2	4.38	1.31	299	0.29	3.34351	228.244	0.221374	999.71	0.969618	289.916	#NULL!	#NULL!	#NULL!	#NULL!	#NULL!	#NULL!	#NULL!	#NULL!	#NULL!	#NULL!	#NULL!	0	0
0	19	2	2.73	1.82	219	0.46	1.5	120.33	0.252747	328.5	0.69	151.11	#NULL!	#NULL!	#NULL!	#NULL!	#NULL!	#NULL!	#NULL!	#NULL!	#NULL!	#NULL!	#NULL!	0	0
0	24	2	3.98	1.58	264	0.34	2.51899	167.089	0.21519	665.013	0.856456	226.104	#NULL!	#NULL!	#NULL!	#NULL!	#NULL!	#NULL!	#NULL!	#NULL!	#NULL!	#NULL!	#NULL!	0	0
0	25	2	3.88	2.37	297	0.68	1.63713	125.316	0.28692	486.228	1.11325	330.635	#NULL!	#NULL!	#NULL!	#NULL!	#NULL!	#NULL!	#NULL!	#NULL!	#NULL!	#NULL!	#NULL!	0	0
0	31	2	2.99	1.84	222	0.28	1.625	120.652	0.152174	360.75	0.455	101.01	#NULL!	#NULL!	#NULL!	#NULL!	#NULL!	#NULL!	#NULL!	#NULL!	#NULL!	#NULL!	#NULL!	0	0
0	20	2	6.69	2.98	487	0.6	2.24497	163.423	0.201342	1093.3	1.34698	655.979	#NULL!	#NULL!	#NULL!	#NULL!	#NULL!	#NULL!	#NULL!	#NULL!	#NULL!	#NULL!	#NULL!	0	0
0	45	2	2.54	1.87	283	0.38	1.35829	151.337	0.203209	384.396	0.51615	146.07	#NULL!	#NULL!	#NULL!	#NULL!	#NULL!	#NULL!	#NULL!	#NULL!	#NULL!	#NULL!	#NULL!	0	0
0	37	2	4.33	1.86	312	0.31	2.32796	167.742	0.166667	726.323	0.721667	225.16	#NULL!	#NULL!	#NULL!	#NULL!	#NULL!	#NULL!	#NULL!	#NULL!	#NULL!	#NULL!	#NULL!	0	0
0	49	2	4.38	1.25	287	0.28	3.504	229.6	0.224	1005.65	0.98112	281.581	#NULL!	#NULL!	#NULL!	#NULL!	#NULL!	#NULL!	#NULL!	#NULL!	#NULL!	#NULL!	#NULL!	0	0
0	28	2	3.61	1.71	227	0.5	2.11111	132.749	0.292398	479.222	1.05556	239.611	#NULL!	#NULL!	#NULL!	#NULL!	#NULL!	#NULL!	#NULL!	#NULL!	#NULL!	#NULL!	#NULL!	0	0
0	39	2	4.3	1.9	307	0.29	2.26316	161.579	0.152632	694.789	0.656316	201.489	#NULL!	#NULL!	#NULL!	#NULL!	#NULL!	#NULL!	#NULL!	#NULL!	#NULL!	#NULL!	#NULL!	0	0
0	30	2	5.52	2.23	266	0.58	2.47534	119.283	0.26009	658.439	1.4357	381.895	#NULL!	#NULL!	#NULL!	#NULL!	#NULL!	#NULL!	#NULL!	#NULL!	#NULL!	#NULL!	#NULL!	0	0
0	40	2	4.03	1.63	313	0.48	2.47239	192.025	0.294479	773.859	1.18675	371.452	#NULL!	#NULL!	#NULL!	#NULL!	#NULL!	#NULL!	#NULL!	#NULL!	#NULL!	#NULL!	#NULL!	0	0
0	32	2	5.17	1.77	291	0.37	2.9209	164.407	0.20904	849.983	1.08073	314.494	#NULL!	#NULL!	#NULL!	#NULL!	#NULL!	#NULL!	#NULL!	#NULL!	#NULL!	#NULL!	#NULL!	0	0
0	36	2	4.55	3.08	353	0.48	1.47727	114.61	0.155844	521.477	0.709091	250.309	#NULL!	#NULL!	#NULL!	#NULL!	#NULL!	#NULL!	#NULL!	#NULL!	#NULL!	#NULL!	#NULL!	0	0
0	22	2	2.62	1.7	312	0.23	1.54118	183.529	0.135294	480.847	0.354471	110.595	#NULL!	#NULL!	#NULL!	#NULL!	#NULL!	#NULL!	#NULL!	#NULL!	#NULL!	#NULL!	#NULL!	0	0
0	50	2	4.67	2.03	345	0.53	2.30049	169.951	0.261084	793.67	1.21926	420.645	#NULL!	#NULL!	#NULL!	#NULL!	#NULL!	#NULL!	#NULL!	#NULL!	#NULL!	#NULL!	#NULL!	0	0
0	48	2	3.06	2.35	179	0.23	1.30213	76.1702	0.0978723	233.081	0.299489	53.6086	#NULL!	#NULL!	#NULL!	#NULL!	#NULL!	#NULL!	#NULL!	#NULL!	#NULL!	#NULL!	#NULL!	0	0
0	33	2	2.47	1.94	252	0.22	1.2732	129.897	0.113402	320.845	0.280103	70.586	#NULL!	#NULL!	#NULL!	#NULL!	#NULL!	#NULL!	#NULL!	#NULL!	#NULL!	#NULL!	#NULL!	0	0
0	43	2	6.44	2.71	323	0.74	2.37638	119.188	0.273063	767.572	1.75852	568.003	#NULL!	#NULL!	#NULL!	#NULL!	#NULL!	#NULL!	#NULL!	#NULL!	#NULL!	#NULL!	#NULL!	0	0
0	26	2	4.96	1.93	255	0.36	2.56995	132.124	0.186528	655.337	0.925181	235.921	#NULL!	#NULL!	#NULL!	#NULL!	#NULL!	#NULL!	#NULL!	#NULL!	#NULL!	#NULL!	#NULL!	0	0
0	21	2	12.79	1.49	294	0.83	8.58389	197.315	0.557047	2523.66	7.12463	2094.64	#NULL!	#NULL!	#NULL!	#NULL!	#NULL!	#NULL!	#NULL!	#NULL!	#NULL!	#NULL!	#NULL!	0	0
0	42	2	6.4	1.69	282	0.32	3.78698	166.864	0.189349	1067.93	1.21183	341.737	#NULL!	#NULL!	#NULL!	#NULL!	#NULL!	#NULL!	#NULL!	#NULL!	#NULL!	#NULL!	#NULL!	0	0
0	34	2	4.25	2.32	229	0.59	1.8319	98.7069	0.25431	419.504	1.08082	247.508	#NULL!	#NULL!	#NULL!	#NULL!	#NULL!	#NULL!	#NULL!	#NULL!	#NULL!	#NULL!	#NULL!	0	0
0	51	2	3.83	2.02	286	0.38	1.89604	141.584	0.188119	542.267	0.720495	206.062	#NULL!	#NULL!	#NULL!	#NULL!	#NULL!	#NULL!	#NULL!	#NULL!	#NULL!	#NULL!	#NULL!	0	0
0	41	2	4.96	1.8	197	0.35	2.75556	109.444	0.194444	542.844	0.964444	189.996	#NULL!	#NULL!	#NULL!	#NULL!	#NULL!	#NULL!	#NULL!	#NULL!	#NULL!	#NULL!	#NULL!	0	0
0	47	2	6.96	3.26	266	0.76	2.13497	81.5951	0.233129	567.902	1.62258	431.605	#NULL!	#NULL!	#NULL!	#NULL!	#NULL!	#NULL!	#NULL!	#NULL!	#NULL!	#NULL!	#NULL!	0	0
0	18	2	5.29	2.22	372	0.36	2.38288	167.568	0.162162	886.432	0.857838	319.116	#NULL!	#NULL!	#NULL!	#NULL!	#NULL!	#NULL!	#NULL!	#NULL!	#NULL!	#NULL!	#NULL!	0	0
0	52	2	3	1.43	310	0.23	2.0979	216.783	0.160839	650.35	0.482517	149.58	#NULL!	#NULL!	#NULL!	#NULL!	#NULL!	#NULL!	#NULL!	#NULL!	#NULL!	#NULL!	#NULL!	0	0
0	46	2	4.32	3.89	277	0.48	1.11054	71.2082	0.123393	307.62	0.533059	147.657	#NULL!	#NULL!	#NULL!	#NULL!	#NULL!	#NULL!	#NULL!	#NULL!	#NULL!	#NULL!	#NULL!	0	0
0	19	2	5.22	1.28	235	0.24	4.07812	183.594	0.1875	958.359	0.97875	230.006	#NULL!	#NULL!	#NULL!	#NULL!	#NULL!	#NULL!	#NULL!	#NULL!	#NULL!	#NULL!	#NULL!	0	0
0	27	2	7.3	2.68	348	0.62	2.72388	129.851	0.231343	947.91	1.68881	587.704	#NULL!	#NULL!	#NULL!	#NULL!	#NULL!	#NULL!	#NULL!	#NULL!	#NULL!	#NULL!	#NULL!	0	0
0	28	2	2.27	2.12	338	0.27	1.07075	159.434	0.127358	361.915	0.289104	97.7171	#NULL!	#NULL!	#NULL!	#NULL!	#NULL!	#NULL!	#NULL!	#NULL!	#NULL!	#NULL!	#NULL!	0	0
0	38	2	3.64	2.55	212	0.28	1.42745	83.1373	0.109804	302.62	0.399686	84.7335	#NULL!	#NULL!	#NULL!	#NULL!	#NULL!	#NULL!	#NULL!	#NULL!	#NULL!	#NULL!	#NULL!	0	0
0	23	2	6.96	1.59	319	0.41	4.37736	200.629	0.257862	1396.38	1.79472	572.515	#NULL!	#NULL!	#NULL!	#NULL!	#NULL!	#NULL!	#NULL!	#NULL!	#NULL!	#NULL!	#NULL!	0	0
0	29	2	4.51	1.71	288	0.27	2.63743	168.421	0.157895	759.579	0.712105	205.086	#NULL!	#NULL!	#NULL!	#NULL!	#NULL!	#NULL!	#NULL!	#NULL!	#NULL!	#NULL!	#NULL!	0	0
0	37	2	3.89	2.67	227	0.31	1.45693	85.0187	0.116105	330.723	0.451648	102.524	#NULL!	#NULL!	#NULL!	#NULL!	#NULL!	#NULL!	#NULL!	#NULL!	#NULL!	#NULL!	#NULL!	0	0
0	45	2	3.03	1.68	371	0.27	1.80357	220.833	0.160714	669.125	0.486964	180.664	#NULL!	#NULL!	#NULL!	#NULL!	#NULL!	#NULL!	#NULL!	#NULL!	#NULL!	#NULL!	#NULL!	0	0
0	24	2	4.04	2.67	240	0.35	1.51311	89.8876	0.131086	363.146	0.529588	127.101	#NULL!	#NULL!	#NULL!	#NULL!	#NULL!	#NULL!	#NULL!	#NULL!	#NULL!	#NULL!	#NULL!	0	0
0	31	2	5.74	1.68	275	0.46	3.41667	163.69	0.27381	939.583	1.57167	432.208	#NULL!	#NULL!	#NULL!	#NULL!	#NULL!	#NULL!	#NULL!	#NULL!	#NULL!	#NULL!	#NULL!	0	0
0	35	2	2.62	2.68	233	0.37	0.977612	86.9403	0.13806	227.784	0.361716	84.2799	#NULL!	#NULL!	#NULL!	#NULL!	#NULL!	#NULL!	#NULL!	#NULL!	#NULL!	#NULL!	#NULL!	0	0
0	44	2	4.34	1.31	258	0.43	3.31298	196.947	0.328244	854.748	1.42458	367.542	#NULL!	#NULL!	#NULL!	#NULL!	#NULL!	#NULL!	#NULL!	#NULL!	#NULL!	#NULL!	#NULL!	0	0
0	20	2	3.96	2.16	225	0.36	1.83333	104.167	0.166667	412.5	0.66	148.5	#NULL!	#NULL!	#NULL!	#NULL!	#NULL!	#NULL!	#NULL!	#NULL!	#NULL!	#NULL!	#NULL!	0	0
0	33	2	4.69	2.07	396	0.29	2.2657	191.304	0.140097	897.217	0.657053	260.193	#NULL!	#NULL!	#NULL!	#NULL!	#NULL!	#NULL!	#NULL!	#NULL!	#NULL!	#NULL!	#NULL!	0	0
0	30	2	3.31	1.73	350	0.29	1.91329	202.312	0.16763	669.653	0.554855	194.199	#NULL!	#NULL!	#NULL!	#NULL!	#NULL!	#NULL!	#NULL!	#NULL!	#NULL!	#NULL!	#NULL!	0	0
0	49	2	5.08	1.36	264	0.54	3.73529	194.118	0.397059	986.118	2.01706	532.504	#NULL!	#NULL!	#NULL!	#NULL!	#NULL!	#NULL!	#NULL!	#NULL!	#NULL!	#NULL!	#NULL!	0	0
0	39	2	3.76	1.95	391	0.32	1.92821	200.513	0.164103	753.928	0.617026	241.257	#NULL!	#NULL!	#NULL!	#NULL!	#NULL!	#NULL!	#NULL!	#NULL!	#NULL!	#NULL!	#NULL!	0	0
0	40	2	4.01	2.08	257	0.29	1.92788	123.558	0.139423	495.466	0.559087	143.685	#NULL!	#NULL!	#NULL!	#NULL!	#NULL!	#NULL!	#NULL!	#NULL!	#NULL!	#NULL!	#NULL!	0	0
0	25	2	3.31	1.73	350	0.29	1.91329	202.312	0.16763	669.653	0.554855	194.199	#NULL!	#NULL!	#NULL!	#NULL!	#NULL!	#NULL!	#NULL!	#NULL!	#NULL!	#NULL!	#NULL!	0	0
0	21	2	3.44	2.3	289	0.37	1.49565	125.652	0.16087	432.243	0.553391	159.93	#NULL!	#NULL!	#NULL!	#NULL!	#NULL!	#NULL!	#NULL!	#NULL!	#NULL!	#NULL!	#NULL!	0	0
0	42	2	5.02	2.14	320	0.34	2.34579	149.533	0.158879	750.654	0.79757	255.222	#NULL!	#NULL!	#NULL!	#NULL!	#NULL!	#NULL!	#NULL!	#NULL!	#NULL!	#NULL!	#NULL!	0	0
0	36	2	2.75	2.13	267	0.23	1.29108	125.352	0.107981	344.718	0.296948	79.2852	#NULL!	#NULL!	#NULL!	#NULL!	#NULL!	#NULL!	#NULL!	#NULL!	#NULL!	#NULL!	#NULL!	0	0
0	22	2	3.8	1.82	332	0.42	2.08791	182.418	0.230769	693.187	0.876923	291.138	#NULL!	#NULL!	#NULL!	#NULL!	#NULL!	#NULL!	#NULL!	#NULL!	#NULL!	#NULL!	#NULL!	0	0
0	50	2	3.13	2.61	404	0.3	1.19923	154.789	0.114943	484.49	0.35977	145.347	#NULL!	#NULL!	#NULL!	#NULL!	#NULL!	#NULL!	#NULL!	#NULL!	#NULL!	#NULL!	#NULL!	0	0
0	41	2	1.77	2.34	309	0.28	0.75641	132.051	0.119658	233.731	0.211795	65.4446	#NULL!	#NULL!	#NULL!	#NULL!	#NULL!	#NULL!	#NULL!	#NULL!	#NULL!	#NULL!	#NULL!	0	0
0	26	2	4.54	2.32	228	0.39	1.9569	98.2759	0.168103	446.172	0.76319	174.007	#NULL!	#NULL!	#NULL!	#NULL!	#NULL!	#NULL!	#NULL!	#NULL!	#NULL!	#NULL!	#NULL!	0	0
0	48	2	6.08	1.04	231	0.59	5.84615	222.115	0.567308	1350.46	3.44923	796.772	#NULL!	#NULL!	#NULL!	#NULL!	#NULL!	#NULL!	#NULL!	#NULL!	#NULL!	#NULL!	#NULL!	0	0
0	32	2	3.22	1.93	301	0.26	1.66839	155.959	0.134715	502.187	0.433782	130.568	#NULL!	#NULL!	#NULL!	#NULL!	#NULL!	#NULL!	#NULL!	#NULL!	#NULL!	#NULL!	#NULL!	0	0
0	46	2	4.47	2.1	265	0.36	2.12857	126.19	0.171429	564.071	0.766286	203.066	#NULL!	#NULL!	#NULL!	#NULL!	#NULL!	#NULL!	#NULL!	#NULL!	#NULL!	#NULL!	#NULL!	0	0
0	43	2	3.55	2.29	230	0.32	1.55022	100.437	0.139738	356.55	0.49607	114.096	#NULL!	#NULL!	#NULL!	#NULL!	#NULL!	#NULL!	#NULL!	#NULL!	#NULL!	#NULL!	#NULL!	0	0
0	47	2	3.56	2.89	263	0.35	1.23183	91.0035	0.121107	323.972	0.431142	113.39	#NULL!	#NULL!	#NULL!	#NULL!	#NULL!	#NULL!	#NULL!	#NULL!	#NULL!	#NULL!	#NULL!	0	0
0	34	2	3.67	2	386	0.41	1.835	193	0.205	708.31	0.75235	290.407	#NULL!	#NULL!	#NULL!	#NULL!	#NULL!	#NULL!	#NULL!	#NULL!	#NULL!	#NULL!	#NULL!	0	0
0	51	2	11.07	2.89	350	0.44	3.83045	121.107	0.152249	1340.66	1.6854	589.889	#NULL!	#NULL!	#NULL!	#NULL!	#NULL!	#NULL!	#NULL!	#NULL!	#NULL!	#NULL!	#NULL!	0	0
0	52	2	4.34	2.66	250	0.47	1.63158	93.985	0.176692	407.895	0.766842	191.711	#NULL!	#NULL!	#NULL!	#NULL!	#NULL!	#NULL!	#NULL!	#NULL!	#NULL!	#NULL!	#NULL!	0	0
0	18	2	3.45	2.97	258	0.41	1.16162	86.8687	0.138047	299.697	0.476263	122.876	#NULL!	#NULL!	#NULL!	#NULL!	#NULL!	#NULL!	#NULL!	#NULL!	#NULL!	#NULL!	#NULL!	0	0
0	19	2	4.47	1.88	252	0.31	2.37766	134.043	0.164894	599.17	0.737074	185.743	#NULL!	#NULL!	#NULL!	#NULL!	#NULL!	#NULL!	#NULL!	#NULL!	#NULL!	#NULL!	#NULL!	0	0
0	27	2	5.3	1.39	271	0.23	3.81295	194.964	0.165468	1033.31	0.876978	237.661	#NULL!	#NULL!	#NULL!	#NULL!	#NULL!	#NULL!	#NULL!	#NULL!	#NULL!	#NULL!	#NULL!	0	0
0	23	2	4.69	1.31	220	0.2	3.58015	167.939	0.152672	787.634	0.716031	157.527	#NULL!	#NULL!	#NULL!	#NULL!	#NULL!	#NULL!	#NULL!	#NULL!	#NULL!	#NULL!	#NULL!	0	0
0	29	2	6.17	2.97	282	0.56	2.07744	94.9495	0.188552	585.838	1.16337	328.069	#NULL!	#NULL!	#NULL!	#NULL!	#NULL!	#NULL!	#NULL!	#NULL!	#NULL!	#NULL!	#NULL!	0	0
0	28	2	5.13	2.06	203	0.6	2.49029	98.5437	0.291262	505.529	1.49417	303.317	#NULL!	#NULL!	#NULL!	#NULL!	#NULL!	#NULL!	#NULL!	#NULL!	#NULL!	#NULL!	#NULL!	0	0
0	24	2	3.04	1.66	222	0.35	1.83133	133.735	0.210843	406.554	0.640964	142.294	#NULL!	#NULL!	#NULL!	#NULL!	#NULL!	#NULL!	#NULL!	#NULL!	#NULL!	#NULL!	#NULL!	0	0
0	38	2	4.01	1.32	306	0.37	3.03788	231.818	0.280303	929.591	1.12402	343.949	#NULL!	#NULL!	#NULL!	#NULL!	#NULL!	#NULL!	#NULL!	#NULL!	#NULL!	#NULL!	#NULL!	0	0
0	37	2	5.36	1.89	309	0.47	2.83598	163.492	0.248677	876.317	1.33291	411.869	#NULL!	#NULL!	#NULL!	#NULL!	#NULL!	#NULL!	#NULL!	#NULL!	#NULL!	#NULL!	#NULL!	0	0
0	31	2	8.01	1.41	340	0.56	5.68085	241.135	0.397163	1931.49	3.18128	1081.63	#NULL!	#NULL!	#NULL!	#NULL!	#NULL!	#NULL!	#NULL!	#NULL!	#NULL!	#NULL!	#NULL!	0	0
0	30	2	2.65	2.1	187	0.34	1.2619	89.0476	0.161905	235.976	0.429048	80.2319	#NULL!	#NULL!	#NULL!	#NULL!	#NULL!	#NULL!	#NULL!	#NULL!	#NULL!	#NULL!	#NULL!	0	0
0	45	2	2.17	1.76	264	0.26	1.23295	150	0.147727	325.5	0.320568	84.63	#NULL!	#NULL!	#NULL!	#NULL!	#NULL!	#NULL!	#NULL!	#NULL!	#NULL!	#NULL!	#NULL!	0	0
0	39	2	2.49	2.37	239	0.28	1.05063	100.844	0.118143	251.101	0.294177	70.3084	#NULL!	#NULL!	#NULL!	#NULL!	#NULL!	#NULL!	#NULL!	#NULL!	#NULL!	#NULL!	#NULL!	0	0
0	25	2	6.2	2.3	244	0.34	2.69565	106.087	0.147826	657.739	0.916522	223.631	#NULL!	#NULL!	#NULL!	#NULL!	#NULL!	#NULL!	#NULL!	#NULL!	#NULL!	#NULL!	#NULL!	0	0
0	35	2	4.6	2.09	194	0.3	2.20096	92.823	0.143541	426.986	0.660287	128.096	#NULL!	#NULL!	#NULL!	#NULL!	#NULL!	#NULL!	#NULL!	#NULL!	#NULL!	#NULL!	#NULL!	0	0
0	33	2	3.13	2.61	404	0.3	1.19923	154.789	0.114943	484.49	0.35977	145.347	#NULL!	#NULL!	#NULL!	#NULL!	#NULL!	#NULL!	#NULL!	#NULL!	#NULL!	#NULL!	#NULL!	0	0
0	20	2	4.38	2.27	194	0.27	1.92952	85.4626	0.118943	374.326	0.520969	101.068	#NULL!	#NULL!	#NULL!	#NULL!	#NULL!	#NULL!	#NULL!	#NULL!	#NULL!	#NULL!	#NULL!	0	0
0	42	2	3.5	1.75	263	0.23	2	150.286	0.131429	526	0.46	120.98	#NULL!	#NULL!	#NULL!	#NULL!	#NULL!	#NULL!	#NULL!	#NULL!	#NULL!	#NULL!	#NULL!	0	0
0	22	2	3.67	2	386	0.41	1.835	193	0.205	708.31	0.75235	290.407	#NULL!	#NULL!	#NULL!	#NULL!	#NULL!	#NULL!	#NULL!	#NULL!	#NULL!	#NULL!	#NULL!	0	0
0	41	2	4.55	3.08	353	0.48	1.47727	114.61	0.155844	521.477	0.709091	250.309	#NULL!	#NULL!	#NULL!	#NULL!	#NULL!	#NULL!	#NULL!	#NULL!	#NULL!	#NULL!	#NULL!	0	0
0	36	1	3.73	1.92	300	0.68	1.94271	156.25	0.354167	582.812	1.32104	396.312	#NULL!	#NULL!	#NULL!	#NULL!	#NULL!	#NULL!	#NULL!	#NULL!	#NULL!	#NULL!	#NULL!	0	0
0	21	1	4.31	1.6	216	0.32	2.69375	135	0.2	581.85	0.862	186.192	#NULL!	#NULL!	#NULL!	#NULL!	#NULL!	#NULL!	#NULL!	#NULL!	#NULL!	#NULL!	#NULL!	0	0
0	49	1	5.19	0.89	224	0.27	5.83146	251.685	0.303371	1306.25	1.57449	352.687	#NULL!	#NULL!	#NULL!	#NULL!	#NULL!	#NULL!	#NULL!	#NULL!	#NULL!	#NULL!	#NULL!	0	0
0	50	1	5.96	2.44	135	0.33	2.44262	55.3279	0.135246	329.754	0.806066	108.819	#NULL!	#NULL!	#NULL!	#NULL!	#NULL!	#NULL!	#NULL!	#NULL!	#NULL!	#NULL!	#NULL!	0	0
1	20	2	29.87	2.84	344	0.02	10.52	121.13	0.01	3618.06	0.21	72.36	8	24	6	0	2	0	0	0	3	0	3	0	1
1	63	1	14.7	1.32	356	1.21	11.14	269.7	0.92	3964.55	13.48	4797.1	4	25	2	0	0	0	0	0	22	0	15	0	0
1	34	1	20.89	3.34	275	1.37	6.25	82.34	0.41	1719.99	8.57	2356.38	10	40	2	0	0	5	0	2	35	0	20	0	0
1	46	2	22.08	0.57	425	0.56	38.74	745.61	0.98	16463.2	21.69	9219.37	15	40	1	0	0	3	0	1	20	0	15	0	0
1	12	2	9.5	2.52	416	0.79	3.77	165.08	0.31	1568.25	2.98	1238.92	23	40	3	0	0	3	0	0	80	0	180	0	0
1	31	2	13.47	2.73	245	0.09	4.93	89.74	0.03	1208.85	0.44	108.8	#NULL!	40	1	0	0	0	0	0	12	0	12	0	0
1	27	2	15.01	1.34	279	1.16	11.2	208.21	0.87	3125.22	12.99	3625.25	#NULL!	40	3	1	2	40	4	25	58	0	180	1	1
1	28	2	23.32	2.68	305	1.44	8.7	113.81	0.54	2653.96	12.53	3821.7	#NULL!	40	4	1	2	10	1	18	4	0	#NULL!	1	1
1	55	1	20.75	1.47	309	1.72	14.12	210.2	1.17	4361.73	24.28	7502.18	14	40	1	1	0	7	0	0	70	0	180	1	0
1	32	1	6.8	1.65	149	0.68	4.12	90.3	0.41	614.06	2.8	417.56	#NULL!	39	2	0	0	0	0	0	12	0	5	0	0
1	33	2	14.1	0.83	399	1.19	16.99	480.72	1.43	6778.19	20.22	8066.05	16	70	2	0	0	2	0	0	34	0	10	0	0
1	32	2	11.43	1.08	190	0.75	10.58	175.93	0.69	2010.83	7.94	1508.13	50	60	2	0	0	2	0	0	73	0	180	0	0
1	29	2	4.95	1.3	340	0.48	3.81	261.54	0.37	1294.62	1.83	621.42	0.5	60	4	0	0	4	0	0	13	0	15	0	0
1	48	1	13.95	0.95	211	1.24	14.68	222.11	1.31	3098.37	18.21	3841.98	26	53	2	0	3	15	0	2	61	0	180	0	1
1	43	2	17.21	1.28	152	1.06	13.45	118.75	0.83	2043.69	14.25	2166.31	20	26	3	0	0	0	0	0	1	1	#NULL!	0	0
1	29	2	18.28	1.89	364	1.27	9.67	192.59	0.67	3520.59	12.28	4471.15	#NULL!	70	3	1	0	5	0	2	80	0	180	1	0
1	6	2	5.54	2.49	237	0.3	2.22	95.18	0.12	527.3	0.67	158.19	7	76	1	0	0	0	0	0	60	0	15	0	0
1	46	1	4.84	2.65	246	0.62	1.83	92.83	0.23	449.3	1.13	278.56	1	64	2	0	0	0	0	0	4	0	30	0	0
1	33	1	6.16	1.23	290	0.52	5.01	235.77	0.42	1452.36	2.6	755.23	4	65	1	0	0	0	0	0	22	0	30	0	0
1	64	1	12.11	0.59	219	0.67	20.53	371.19	1.14	4495.07	13.75	3011.7	38	68	2	0	0	3	0	0	48	0	15	0	0
1	66	2	6.18	2.11	273	0.46	2.93	129.38	0.22	799.59	1.35	367.81	1.5	68	2	0	0	3	0	0	15	0	15	0	0
1	45	1	8.62	2.35	266	1.14	3.67	113.19	0.49	975.71	4.18	1112.31	24	72	2	2	0	30	0	13	46	0	25	1	0
1	58	1	10.33	0.56	92	0.26	18.45	164.29	0.46	1697.07	4.8	441.24	12	72	2	0	15	14	0	2	41	0	20	0	1
1	49	2	16.83	1.25	159	1.09	13.46	127.2	0.87	2140.78	14.68	2333.45	60	70	3	1	0	29	0	7	100	0	180	1	0
1	43	2	15.3	1.73	258	1.66	8.84	149.13	0.96	2281.73	14.68	3787.68	36	77	3	0	0	47	2	15	100	0	180	0	0
1	22	2	6.65	1	141	0.48	6.65	141	0.48	937.65	3.19	450.07	23	76	1	0	0	2	0	0	27	0	15	0	0
1	3	1	4.92	0.24	196	0.35	20.5	816.67	1.46	4018	7.18	1406.3	0.5	68	1	0	0	3	0	0	28	0	10	0	0
1	41	1	29.27	1.15	177	1.45	25.45	153.91	1.26	4505.03	36.91	6532.3	12	24	2	0	60	76	3	38	48	1	#NULL!	0	1
1	30	1	8.46	1.8	129	1.41	4.7	71.67	0.78	606.3	6.63	854.88	38	62	3	0	0	2	0	0	52	0	15	0	0
1	56	2	11.48	1.46	193	0.81	7.86	132.19	0.55	1517.56	6.37	1229.22	66	80	3	1	1	2	0	0	80	0	180	1	1
1	88	2	9.98	1.25	144	0.81	7.98	115.2	0.65	1149.7	6.47	931.25	40	80	1	0	0	4	0	0	37	0	20	0	0
1	28	2	5.31	1.42	307	0.44	3.74	216.2	0.31	1148.01	1.65	505.12	10	78	1	0	0	5	0	0	13	0	10	0	0
1	54	2	5.86	2.98	293	0.52	1.97	98.32	0.17	576.17	1.02	299.61	0	80	1	1	0	0	0	0	14	0	10	1	0
1	43	2	13.41	0.96	243	0.84	13.97	253.13	0.88	3394.41	11.73	2851.3	5	60	4	0	3	15	0	18	90	0	180	1	1
1	52	1	7.06	1.58	215	0.58	4.47	136.08	0.37	960.7	2.59	557.2	2	96	1	0	0	1	0	0	66	0	20	0	0
1	61	1	5.66	1.58	113	0.69	3.58	71.52	0.44	404.8	2.47	279.31	36	100	0	0	0	0	0	0	16	0	7	0	0
1	42	1	5.11	2.02	216	0.61	2.53	106.93	0.3	546.42	1.54	333.31	48	100	2	0	0	0	0	0	17	0	10	0	0
1	30	2	4.6	1.16	242	0.4	3.97	208.62	0.34	959.66	1.59	383.86	3	100	2	0	0	0	0	0	21	0	7	0	0
1	20	2	10.4	1.48	183	0.45	7.03	123.65	0.3	1285.95	3.16	578.68	#NULL!	100	1	1	0	0	0	0	58	0	7	1	0
1	40	1	4.48	0.26	258	0.09	17.23	992.31	0.35	4445.54	1.55	400.1	18	100	4	0	0	3	0	1	90	0	180	0	0
1	9	1	7.58	3.75	312	0.67	2.02	83.2	0.18	630.66	1.35	422.54	1	68	2	0	0	1	0	0	33	0	15	0	0
1	30	2	11.52	1	252	0.51	11.52	252	0.51	2903.04	5.88	1480.55	5	24	3	0	0	8	0	3	65	0	20	0	0
1	45	1	11.96	1.62	172	1.02	7.38	106.17	0.63	1269.83	7.53	1295.22	72	120	1	0	12	1	0	0	24	0	15	0	1
1	8	2	6.39	0.95	107	0.44	6.73	112.63	0.46	719.72	2.96	316.67	#NULL!	120	4	0	0	56	38	70	26	1	#NULL!	0	0
1	23	1	11.12	0.99	224	0.76	11.23	226.26	0.77	2516.04	8.54	1912.19	36	120	1	0	0	20	0	3	45	0	20	0	0
1	14	2	13.74	3.08	477	1.14	4.46	154.87	0.37	2127.92	5.09	2425.82	6	120	2	0	0	4	0	0	8	0	15	0	0
1	23	1	10.11	1.83	224	1.16	5.52	122.4	0.63	1237.51	6.41	1435.51	5	120	1	0	1	0	0	0	12	0	15	0	1
1	63	2	4.86	2.23	201	0.33	2.18	90.13	0.15	438.05	0.72	144.56	14	120	1	0	0	0	0	0	32	0	20	0	0
1	41	2	10.7	1.52	295	0.61	7.04	194.08	0.4	2076.64	4.29	1266.75	48	120	2	1	0	13	0	3	87	0	180	1	0
1	27	1	4.71	1.98	254	0.38	2.38	128.28	0.19	604.21	0.9	229.6	5	140	1	0	0	0	0	0	13	0	20	0	0
1	41	2	15.28	1.11	148	1.21	13.77	133.33	1.09	2037.33	16.66	2465.17	12	140	2	0	8	8	0	0	46	0	30	0	1
1	43	2	6.31	1.25	209	0.68	5.05	167.2	0.54	1055.03	3.43	717.42	36	150	1	0	0	8	0	2	25	0	15	0	0
1	66	2	9.13	1.2	352	0.53	7.61	293.33	0.44	2678.13	4.03	1419.41	97	150	3	0	0	11	0	1	67	0	20	0	0
1	43	2	15.92	3.49	540	0.94	4.56	154.73	0.27	2463.27	4.29	2315.47	48	160	5	1	0	10	0	2	53	0	20	1	0
1	23	1	5.94	0.45	211	0.26	13.2	468.89	0.58	2785.2	3.43	724.15	#NULL!	140	2	0	4	5	0	2	2	1	#NULL!	0	1
1	39	2	17.63	0.68	173	0.42	25.93	254.41	0.62	4485.28	10.89	1883.82	30	150	1	1	0	12	0	8	90	0	180	1	0
1	37	2	7.23	1.22	410	0.43	5.93	336.07	0.35	2429.75	2.55	1044.79	48	140	1	0	0	3	0	0	90	0	180	0	0
1	71	2	12.04	0.94	214	0.74	12.81	227.66	0.79	2741.02	9.48	2028.36	70	150	1	0	0	8	0	2	44	0	20	0	0
1	40	2	23.74	1.8	328	0.95	13.19	182.22	0.53	4325.96	12.53	4109.66	40	160	4	0	2	11	0	3	80	0	180	0	1
1	29	1	23.91	2.34	415	1.46	10.22	177.35	0.62	4240.45	14.92	6191.06	35	180	1	0	0	10	0	0	90	0	180	0	0
1	63	1	3.65	2.28	290	0.61	1.6	127.19	0.27	464.25	0.98	283.2	2	140	1	0	0	0	0	0	10	0	15	0	0
1	66	1	15.26	0.56	261	0.6	27.25	466.07	1.07	7112.25	16.35	4267.35	5	0	2	1	0	10	0	2	90	0	180	1	0
1	24	1	4.91	1.66	284	0.34	2.96	171.08	0.2	840.02	1.01	285.61	48	180	3	0	0	0	0	0	15	0	15	0	0
1	36	1	17.22	0.97	367	0.91	17.75	378.35	0.94	6515.2	16.15	5928.83	#NULL!	240	3	0	0	18	0	3	36	0	20	0	0
1	55	2	10.98	1.66	356	0.48	6.61	214.46	0.29	2354.75	3.17	1130.28	30	220	2	0	0	15	0	5	66	0	20	0	0
1	52	1	11.02	0.76	537	0.68	14.5	706.58	0.89	7786.5	9.86	5294.82	72	220	2	0	0	10	0	1	47	0	25	0	0
1	66	1	12.85	1.3	639	0.62	9.88	491.54	0.48	6316.27	6.13	3916.09	2	220	1	0	0	5	0	0	80	0	180	0	0
1	16	1	19.15	1.05	260	1.17	18.24	247.62	1.11	4741.9	21.34	5548.03	17	240	1	0	5	9	0	0	80	0	180	0	1
1	31	1	10.05	0.88	303	0.4	11.42	344.32	0.45	3460.4	4.57	1384.16	4	180	3	0	0	1	0	2	62	0	15	0	0
1	44	2	13.46	1.66	232	1.27	8.11	139.76	0.77	1881.16	10.3	2389.07	30	240	2	2	0	5	0	2	80	0	180	1	0
1	59	1	7.26	1.85	441	0.64	3.92	238.38	0.35	1730.63	2.51	1107.6	30	280	2	0	0	0	0	0	60	0	20	0	0
1	29	2	8.78	3.04	514	1.03	2.89	169.08	0.34	1484.51	2.97	1529.05	24	70	1	0	0	9	0	2	56	0	20	0	0
1	33	2	21.87	1.32	130	1.67	16.57	98.48	1.27	2153.86	27.67	3596.95	16	200	5	4	20	32	3	20	90	0	180	1	1
1	17	2	9.98	1.25	585	0.76	7.98	468	0.61	4670.64	6.07	3549.69	13	220	2	0	0	4	0	0	80	0	180	0	0
1	48	1	13.72	1.35	465	0.63	10.16	344.44	0.47	4725.78	6.4	2977.24	90	240	2	2	0	6	0	0	80	0	180	1	0
1	31	1	23.89	0.88	216	1.41	27.15	245.45	1.6	5863.91	38.28	8268.11	12	280	2	0	18	40	2	8	4	1	#NULL!	0	1
1	23	2	18.71	1.86	522	2.9	10.06	280.65	1.56	5250.87	29.17	15227.5	22	40	2	0	3	6	0	2	90	0	180	0	1
1	18	1	4.72	2.13	227	0.54	2.22	106.57	0.25	503.02	1.2	271.63	8	6	1	0	0	0	0	0	16	0	30	0	0
1	29	1	12.98	2.44	266	0.9	5.32	109.02	0.37	1415.03	4.79	1273.53	48	4	2	1	0	1	0	0	46	0	80	1	0
1	64	2	10.74	2.6	228	1.2	4.13	87.69	0.46	941.82	4.96	1130.18	10	6	1	0	0	3	0	2	48	0	110	0	0
1	27	1	9.6	2.03	184	0.98	4.73	90.64	0.48	870.15	4.63	852.74	9	5	2	0	0	0	0	0	23	0	50	0	0
1	47	1	11.58	1.5	168	1.39	7.72	112	0.93	1296.96	10.73	1802.77	72	4	2	0	0	1	0	0	22	0	45	0	0
1	28	1	13.99	1.45	128	2.49	9.65	88.28	1.72	1234.98	24.02	3075.1	5	4	2	0	6	6	0	3	70	0	110	0	1
1	11	1	3.34	1.43	610	0.45	2.34	426.57	0.31	1424.76	1.05	641.14	7	3	1	0	0	1	0	0	43	0	90	0	0
1	29	2	12.83	2.04	358	1.45	6.29	175.49	0.71	2251.54	9.12	3264.73	7	7	1	0	0	2	0	0	70	0	110	0	0
1	74	2	5.79	0.78	246	0.6	7.42	315.38	0.77	1826.08	4.45	1095.65	9	5	2	0	0	0	0	0	23	0	60	0	0
1	23	2	18.92	0.75	258	0.94	25.23	344	1.25	6508.48	23.71	6117.97	18	4	3	0	2	2	0	0	70	0	120	0	1
1	15	1	7.81	1.63	305	0.6	4.79	187.12	0.37	1461.38	2.87	876.83	4	6	2	0	0	0	0	0	50	0	90	0	0
1	26	1	10.94	1.37	346	1.31	7.99	252.55	0.96	2762.95	10.46	3619.46	1	7	1	0	0	2	0	1	80	0	150	0	0
1	28	2	5.55	1.42	179	0.4	3.91	126.06	0.28	699.61	1.56	279.85	3	5	1	0	0	1	0	0	60	0	90	0	0
1	51	2	20.07	0.95	376	1.17	21.13	395.79	1.23	7943.49	24.72	9293.89	17	4	1	0	0	2	0	0	14	0	60	0	0
1	13	1	5.81	2.3	294	0.62	2.53	127.83	0.27	742.67	1.57	460.46	36	3	1	0	0	0	0	0	21	0	60	0	0
1	63	1	8.01	1.47	224	0.93	5.45	152.38	0.63	1220.57	5.07	1135.13	13	5	1	0	0	0	0	0	45	0	100	0	0
1	62	2	3.11	1.1	383	0.64	2.83	348.18	0.58	1082.85	1.81	693.02	12	7	2	0	0	0	0	0	15	0	95	0	0
1	33	1	20.55	0.76	91	1	27.04	119.74	1.32	2460.59	27.04	2460.59	7	8	1	0	8	5	0	3	100	0	150	0	1
1	43	2	15.3	1.73	258	1.66	8.84	149.13	0.96	2281.73	14.68	3787.68	36	6	3	1	0	4	0	1	100	0	160	1	0
1	31	1	9.03	1.16	228	0.68	7.78	196.55	0.59	1774.86	5.29	1206.91	9	7	2	0	4	3	0	1	50	0	100	0	1
1	38	1	10.71	2.04	566	0.82	5.25	277.45	0.4	2971.5	4.31	2436.63	12	6	2	0	0	0	0	0	30	0	70	0	0
1	13	2	16.83	2.37	472	1.21	7.1	199.16	0.51	3351.8	8.59	4055.67	8	4	1	0	0	1	0	0	51	0	100	0	0
1	35	1	19.57	1.85	243	1.08	10.58	131.35	0.58	2570.55	11.42	2776.19	5	6	2	0	4	3	0	1	48	0	90	0	1
1	43	2	10.26	0.73	537	0.83	14.05	735.62	1.14	7547.42	11.67	6264.36	5	7	1	0	6	5	0	1	100	0	160	0	1
1	53	2	6.55	0.75	578	0.5	8.73	770.67	0.67	5047.87	4.37	2523.93	48	5	1	0	0	2	0	0	100	0	175	0	0
1	14	1	4.13	1.96	1003	0.48	2.11	511.73	0.24	2113.46	1.01	1014.46	4	5	2	1	0	2	0	0	105	0	180	1	0
1	6	1	7.23	2.04	642	0.84	3.54	314.71	0.41	2275.32	2.98	1911.27	24	4	1	0	0	0	0	0	95	0	160	0	0
1	26	1	4.18	0.82	221	0.29	5.1	269.51	0.35	1126.56	1.48	326.7	1	6	1	0	0	0	0	0	30	0	65	0	0
1	18	1	23.27	1.7	578	1.2	13.69	340	0.71	7911.8	16.43	9494.16	48	4	3	2	0	2	0	0	95	0	180	1	0
1	20	2	10.91	0.61	281	0.88	17.89	460.66	1.44	5025.75	15.74	4422.66	4	4	2	0	0	2	0	0	24	0	60	0	0
1	32	2	14.69	2.4	477	0.74	6.12	198.75	0.31	2919.64	4.53	2160.53	34	4	1	1	0	2	0	0	90	0	140	1	0
1	24	2	9.39	0.98	209	0.32	9.58	213.27	0.33	2002.56	3.07	640.82	4	4	1	0	0	0	0	0	40	0	90	0	0
1	33	2	8.19	1.07	160	0.5	7.65	149.53	0.47	1224.67	3.83	612.34	8	6	3	1	0	0	0	0	100	0	170	1	0
1	25	2	11.86	4.7	287	1.11	2.52	61.06	0.24	724.22	2.8	803.88	48	4	1	0	0	2	0	0	42	0	80	0	0
1	32	2	7.09	1.21	386	0.37	5.86	319.01	0.31	2261.77	2.17	836.85	36	5	2	0	0	0	0	0	80	0	130	0	0
1	44	1	7.39	0.96	332	0.5	7.7	345.83	0.52	2555.71	3.85	1277.85	1	4	1	0	0	0	0	0	37	0	70	0	0
1	45	2	12.01	2.7	615	0.73	4.45	227.78	0.27	2735.61	3.25	1997	48	5	1	0	0	0	0	0	29	0	60	0	0
1	24	1	10.67	2.64	719	1.21	4.04	272.35	0.46	2905.96	4.89	3516.21	16	5	1	0	0	1	0	0	90	0	150	0	0
1	23	1	9.26	1.31	187	0.86	7.07	142.75	0.66	1321.85	6.08	1136.79	1	6	1	0	0	0	0	0	90	0	130	0	0
1	62	2	5.68	1.15	234	0.5	4.94	203.48	0.43	1155.76	2.47	577.88	96	4	3	0	0	9	0	1	55	1	#NULL!	0	0
1	24	1	6.73	1	337	0.67	6.73	337	0.67	2268.01	4.51	1519.57	8	5	1	0	3	5	0	0	40	0	50	0	1
1	5	1	10.8	5.23	336	1.77	2.07	64.24	0.34	693.84	3.66	1228.1	36	5	2	2	0	8	0	2	90	0	180	1	0
1	29	1	4.35	0.92	212	0.64	4.73	230.43	0.7	1002.39	3.03	641.53	24	6	1	0	2	11	0	1	40	0	40	1	1
1	33	2	18.29	0.82	605	0.33	22.3	737.8	0.4	13494.5	7.36	4453.17	60	8	1	0	0	0	0	0	90	0	180	1	0
1	22	1	10.17	0.65	488	0.37	15.65	750.77	0.57	7635.32	5.79	2825.07	24	6	1	1	1	37	1	9	90	0	180	1	1
1	22	1	9.82	2.14	648	0.45	4.59	302.8	0.21	2973.53	2.06	1338.09	48	5	1	0	0	0	0	0	28	0	40	1	0
1	46	1	9.82	2.14	648	12.4	4.59	302.8	5.79	2973.53	56.9	36871.8	15	5	1	0	4	19	0	3	90	0	180	1	1
1	23	1	8.44	0.14	352	0.83	60.29	2514.29	5.93	21220.6	50.04	17613.1	14	4	1	0	0	10	0	3	50	0	50	1	0
1	25	2	11.67	3.35	576	1.49	3.48	171.94	0.44	2006.54	5.19	2989.75	3	5	1	0	0	2	0	0	40	0	50	1	0
#NULL!	#NULL!	#NULL!	#NULL!	#NULL!	#NULL!	#NULL!	#NULL!	#NULL!	#NULL!	#NULL!	#NULL!	#NULL!	#NULL!	#NULL!	#NULL!	#NULL!	#NULL!	#NULL!	#NULL!	#NULL!	#NULL!	#NULL!	#NULL!	#NULL!	#NULL!
#NULL!	#NULL!	#NULL!	#NULL!	#NULL!	#NULL!	#NULL!	#NULL!	#NULL!	#NULL!	#NULL!	#NULL!	#NULL!	#NULL!	#NULL!	#NULL!	#NULL!	#NULL!	#NULL!	#NULL!	#NULL!	#NULL!	#NULL!	#NULL!	#NULL!	#NULL!
